# Supplementary material for: Overexpression of AtMYB2 Promotes Tolerance to Salt Stress and Accumulations of Tanshinones and Phenolic Acid in Salvia miltiorrhiza
Source: Int J Mol Sci. 2024 Apr 8;25(7):4111. doi: 10.3390/ijms25074111 (PMC11012609; doi:10.3390/ijms25074111)
Supplement: Supplementary file 1 [file ijms-25-04111-s001.zip]

Archive with 1 entries (1 files):
- ijms-2894996-supplementary.pdf
